# Supplementary material for: Immunotherapeutic Approach for Improving the Efficacy of a Novel Subunit Vaccine Against SARS-CoV-2 by Cytotoxic T-Lymphocytes (CTL) Epitopes
Source: Scientifica (Cairo). 2025 May 26;2025:6025826. doi: 10.1155/sci5/6025826 (PMC12129616; doi:10.1155/sci5/6025826)
Supplement: Supporting Information — Additional supporting information can be found online in the Supporting Information section. [file 6025826.f1.zip]

Archive with 9 entries (9 files):
- Data Supplementary File.docx
- Fig.S1.pdf
- Fig.S2.pdf
- Fig.S3.pdf
- Fig.S4.pdf
- Fig.S5.pdf
- Fig.S6.pdf
- Fig.S7.pdf
- Tables Supplementary.docx
